# Supplementary material for: Pharmacoinformatic Investigation of Silymarin as a Potential Inhibitor against Nemopilema nomurai Jellyfish Metalloproteinase Toxin-like Protein
Source: Int J Mol Sci. 2023 May 18;24(10):8972. doi: 10.3390/ijms24108972 (PMC10219531; doi:10.3390/ijms24108972)
Supplement: Supplementary file 1 [file ijms-24-08972-s001.zip]

Archive with 2 entries (2 files):
- Revised supplememtary table file.xlsx
- supplementary file.pdf
