# Supplementary material for: Pharmacoinformatic Investigation of Silymarin as a Potential Inhibitor against Nemopilema nomurai Jellyfish Metalloproteinase Toxin-like Protein
Source: Int J Mol Sci. 2023 May 18;24(10):8972. doi: 10.3390/ijms24108972 (PMC10219531; doi:10.3390/ijms24108972)
Supplement: Supplementary file 1 [file ijms-24-08972-s001.zip › Revised supplememtary table file.xlsx]

## Sheet: metalloprotease annotation
Table S1
Transcript	Length	Protein Family	GO - Molecular Function	Biological Funtion	Pfam_acc	Pfam_annot	Pfam_evalue	ToxProt_acc	ToxProt_top_hit	Organism	ToxProt_%	ToxProt_evalue	ToxProt_bitscore	NCBI_annot	NCBI	NCBI_evalue	NCBI_bitscore
NODE_16944_length_2734_cov_40.482901_g1634_i2.p1	756	metalloproteinase (M12B)	Hydrolase activity, Toxin activity	Hemostatic and hemorrhagic	PF01421.22	Reprolysin	5e-41	P0DM97	Zinc metalloproteinase-disintegrin BA-5A	Bitis arietans (African puff adder)	28.3	1.61e-49	180	uncharacterized protein LOC5505409 [Nematostella vectensis]	40.16	5e-165	605
NODE_41303_length_745_cov_1.141369_g19525_i0.p1	240	metalloproteinase (M12B)	Hydrolase activity, Toxin activity	Fibrinogenolytic Toxin	PF01421.22	Reprolysin	9.3e-74	P0C6E3	Zinc metalloproteinase-disintegrin bilitoxin-1	Agkistrodon bilineatus (Cantil) (Tropical moccasin)	38.8	2.23e-49	162	a disintegrin and metallopeptidase domain 8, isoform CRA_a [Mus musculus]	99.58	3e-171	497
NODE_26446_length_1767_cov_764.222550_g469_i10.p1	520	metalloproteinase (M12B)	Hydrolase activity, Toxin activity	Hemostatic and hemorrhagic	PF01421.22	Reprolysin	2.4e-42	U5PZ28	Zinc metalloproteinase-disintegrin BlatH1	Bothriechis lateralis (Side-striped palm pitviper)	34.9	2.28e-71	233	zinc metalloproteinase-disintegrin-like MTP8 isoform X1 [Hydra vulgaris]	41.7	2e-83	287
NODE_8373_length_4132_cov_652.221237_g1984_i1.p1	767	metalloproteinase (M12B)	Hydrolase activity, Toxin activity	Hemostasis Imparing Toxin	PF13574.9	Reprolysin_2	5.5e-30	J3S829	Zinc metalloproteinase-disintegrin-like 2a	Crotalus adamanteus (Eastern diamondback rattlesnake)	23.5	6.43e-14	73.2	disintegrin and metalloproteinase domain-containing protein 10 [Hydra vulgaris]	46.32	0	613
NODE_3004_length_6213_cov_63.983225_g1483_i0.p1	1130	metalloproteinase (M12B)	Hydrolase activity, Toxin activity	Hemostasis Imparing Toxin	PF19030.3	TSP1_ADAMTS	1.7e-07	J3SDW8	Zinc metalloproteinase-disintegrin-like 8	Crotalus adamanteus (Eastern diamondback rattlesnake)	22.8	2.22e-09	59.3	A disintegrin and metalloproteinase with thrombospondin motifs 6 [Hydra vulgaris]	36.36	0	903
NODE_47376_length_578_cov_1.344554_g25359_i0.p1	192	metalloproteinase (M12B)	Hydrolase activity, Toxin activity	Toxin activity	PF01421.22	Reprolysin	4.1e-28	O42138	Zinc metalloproteinase-disintegrin-like ACLD	Agkistrodon contortrix laticinctus (Broad-banded copperhead) (Agkistrodon mokasen laticinctus)	41.7	3.11e-22	91.3	Adam15 protein [Mus musculus]	100	3e-123	365
NODE_3336_length_6013_cov_75.058081_g1634_i0.p1	1131	metalloproteinase (M12B)	Metalloendopeptidase activity	Toxin activity	PF08516.15	ADAM_CR	1.3e-15	A8QL48	Zinc metalloproteinase-disintegrin-like BfMP	Bungarus fasciatus (Banded krait) (Pseudoboa fasciata)	31.2	9.13e-07	50.8	uncharacterized protein LOC5505409 [Nematostella vectensis]	43.79	0	993
NODE_2906_length_6278_cov_189.432071_g1433_i0.p1	1209	metalloproteinase (M12B)	Hydrolase activity, Toxin activity	Fibrinogenolytic Toxin	PF19030.3	TSP1_ADAMTS	9.4e-10	Q1PHZ4	Zinc metalloproteinase-disintegrin-like BjussuMP-1	Bothrops jararaca (Jararaca) (Bothrops jajaraca)	29.1	1.72e-27	116	A disintegrin and metalloproteinase with thrombospondin motifs 12 isoform X1 [Nematostella vectensis]	42.86	0	921
NODE_83416_length_290_cov_1.221198_g61336_i0.p1	96	metalloproteinase (M12B)	Metalloendopeptidase activity	Hemostatic and hemorrhagic	PF07648.18	Kazal_2	3.9e-12	G4V4G1	Zinc metalloproteinase-disintegrin-like daborhagin-K	Daboia russelii (Russel's viper) (Vipera russelii)	36.7	5.7e-06	40.8	agrin isoform X10 [Pan paniscus]	100	6e-33	178
NODE_40657_length_771_cov_1.442693_g18924_i0.p1	240	metalloproteinase (M12B)	Hydrolase activity, Toxin activity	Hemostatic and hemorrhagic	/	/	/	Q2UXR0	Zinc metalloproteinase-disintegrin-like Eoc1	Echis carinatus (Saw-scaled viper)	34.5	2.22e-07	49.3	unnamed protein product [Mus musculus]	99.52	3e-122	369
NODE_6446_length_4661_cov_59.910636_g1787_i2.p1	627	metalloproteinase (M12B)	Metalloendopeptidase activity	Hemostatic and hemorrhagic	PF01421.22	Reprolysin	7.9e-27	P15503	Zinc metalloproteinase/disintegrin	Trimeresurus gramineus (Bamboo pit viper) (Indian green tree viper)	27.1	7.37e-20	90.9	A disintegrin and metalloproteinase with thrombospondin motifs 6 isoform X2 [Hydra vulgaris]	51.56	0	597
NODE_1430_length_7669_cov_57.296472_g769_i0.p1	1869	metalloproteinase (M12B)	Metalloendopeptidase activity	Hemostatic and hemorrhagic	PF19030.3	TSP1_ADAMTS	4.8e-11	C0L2T8	Zinc metalloproteinase/disintegrin	Crotalus durissus collilineatus (Brazilian rattlesnake)	23.1	1.39e-16	82.8	A disintegrin and metalloproteinase with thrombospondin motifs 20-like [Chanos chanos]	38.81	0	1244
NODE_3207_length_6089_cov_67.794714_g1415_i1.p1	863	Reprolysin (M12B)	Hydrolase activity, Toxin activity	Hemostasis Imparing Toxin	PF01421.22	Reprolysin	9.3e-21	Q8JJ51	Snake venom metalloproteinase	Crotalus molossus molossus (Northern black-tailed rattlesnake)	27.1	1.04e-20	93.6	uncharacterized protein LOC100208687 isoform X3 [Hydra vulgaris]	38.64	3e-163	532
NODE_3240_length_6066_cov_265.970966_g1589_i0.p1	1569	TSP1_ADAMTS	Hydrolase activity, Toxin activity	Hemostatic and hemorrhagic	PF19030.3	Thrombospondin type 1 domain	1.4e-10	Q9PW35	Snake venom metalloproteinase acutolysin-A	Deinagkistrodon acutus (Hundred-pace snake) (Agkistrodon acutus)	25.4	1.26e-14	75.9	A disintegrin and metalloproteinase with thrombospondin motifs 6 [Hydra vulgaris]	0.3828	0	1005
NODE_4062_length_5589_cov_261.294054_g615_i1.p1	1543	TSP1_ADAMTS	Hydrolase activity, Toxin activity	Hemostatic and hemorrhagic	PF19030.3	Thrombospondin type 1 domain	1.2e-08	Q92031	Snake venom metalloproteinase acutolysin-C	Agkistrodon contortrix contortrix (Southern copperhead)	26.1	2.94e-15	77.8	A disintegrin and metalloproteinase with thrombospondin motifs 6 [Hydra vulgaris]	34.88	0	882
NODE_22415_length_2148_cov_32.291084_g6860_i3.p1	561	Reprolysin (M12B)	Metalloendopeptidase activity	Metalloprotese	PF01421.22	Reprolysin	1e-19	P34179	Snake venom metalloproteinase adamalysin-2	Crotalus adamanteus (Eastern diamondback rattlesnake)	30.6	4.21e-09	54.7	A disintegrin and metalloproteinase with thrombospondin motifs 2-like isoform X1 [Acropora millepora]	33.64	3e-73	266
NODE_3664_length_5807_cov_90.924486_g1787_i0.p1	1482	CUB	Metalloendopeptidase activity	Hemostatic and hemorrhagic	PF00431.23	CUB domain	3.8e-28	Q90391	Snake venom metalloproteinase atrolysin-B	Crotalus atrox (Western diamondback rattlesnake)	25.8	9.09e-21	94.7	A disintegrin and metalloproteinase with thrombospondin motifs 6 isoform X1 [Hydra vulgaris]	57.38	0	1518
NODE_4031_length_5602_cov_112.407669_g1952_i0.p1	1145	TSP1_ADAMTS	Metalloendopeptidase activity	Hemostatic and hemorrhagic	PF19030.3	Thrombospondin type 1 domain	6.9e-08	Q8QG89	Snake venom metalloproteinase BITM02A	Bothrops insularis (Golden lancehead) (Lachesis insularis)	27.4	2.44e-28	117	A disintegrin and metalloproteinase with thrombospondin motifs 19-like [Pocillopora damicornis]	39.86	0	822
NODE_8677_length_4065_cov_15.681613_g1415_i5.p1	439	TSP1_ADAMTS	Metalloendopeptidase activity	Hemostatic and hemorrhagic	PF19030.3	Thrombospondin type 1 domain	1.9e-13	P20897	Snake venom metalloproteinase HT-2	Crotalus ruber ruber (Red diamond rattlesnake)	31.3	1.01e-17	80.5	uncharacterized protein LOC100208687 isoform X1 [Hydra vulgaris]	39.18	0	595
NODE_15256_length_2942_cov_404.707215_g3451_i2.p1	744	Peptidase M12A	Metalloendopeptidase activity	Auxillary	PF01400.24	Astacin	6.5e-66	A0FKN6	Astacin-like metalloprotease toxin 1	Loxosceles intermedia (Brown spider)	32	1.8e-30	119	uncharacterized protein LOC5517507 isoform X2 [Nematostella vectensis]	34.93	3e-105	347
NODE_15539_length_2908_cov_9.260317_g6438_i0.p1	548	Peptidase M12A	Metalloendopeptidase activity	Auxillary	PF01400.27	Astacin	5e-41	C9D7R2	Astacin-like metalloprotease toxin 2	Loxosceles intermedia (Brown spider)	24.9	4.41e-16	76.3	uncharacterized protein LOC5517576 [Nematostella vectensis]	30.5	2e-64	318
NODE_29002_length_1543_cov_39.423129_g11322_i0.p1	459	Peptidase M12A	Metalloendopeptidase activity	Auxillary	PF01400.27	Astacin	1.3e-59	C9D7R3	Astacin-like metalloprotease toxin 3	Loxosceles intermedia (Brown spider)	30.2	1.75e-19	85.5	zinc metalloproteinase nas-15-like [Pocillopora damicornis]	44.78	2e-45	171
NODE_11094_length_3585_cov_3999.610478_g4830_i0.p1	317	Peptidase M12A	Metalloendopeptidase activity	Auxillary	PF01400.27	Astacin	9.3e-53	P0DM61	Astacin-like metalloprotease toxin 4	Loxosceles laeta (South American recluse spider) (Scytodes laeta)	33.9	3.26e-17	74.3	astacin 2 [Hydractinia echinata]	49.8	1e-83	265

## Sheet: Prank2Web
Table S2
Nnv-Mpl type 1
name	rank	score	probability	sas_points	surf_atoms	center_x	center_y	center_z	residue_ids
pocket1	1	9.4	0.512	71	33	-9.9044	-8.2927	-0.9211	A_264 A_265 A_266 A_267 A_268 A_270 A_296 A_297 A_300 A_305 A_306 A_309 A_325 A_36
pocket2	2	3.22	0.114	47	29	-4.848	16.475	-12.209	A_153 A_196 A_199 A_453 A_475 A_476 A_477 A_481 A_482 A_488 A_489 A_491 A_493
pocket3	3	1.55	0.023	33	25	5.8858	-13.7146	-14.8036	A_286 A_287 A_288 A_289 A_331 A_379 A_383 A_384 A_400 A_416 A_418 A_419 A_421
pocket4	4	0.96	0.006	18	20	5.226	-4.9397	-13.0817	A_188 A_191 A_192 A_292 A_331 A_334 A_370 A_419 A_420 A_421 A_422
Nnv-Mpl type 2
name	rank	score	probability	sas_points	surf_atoms	center_x	center_y	center_z	residue_ids
pocket1	1	10.41	0.583	93	53	-5.8995	-0.5379	14.8917	A_175 A_182 A_183 A_184 A_185 A_186 A_187 A_189 A_208 A_211 A_212 A_215 A_216 A_219 A_224 A_225 A_240 A_241 A_242 A_243 A_338 A_735
pocket2	2	3.89	0.161	58	30	2.0282	-14.2064	-3.6892	A_149 A_152 A_153 A_156 A_161 A_162 A_163 A_193 A_195 A_270 A_271 A_274 A_757 A_758 A_759 A_760
pocket3	3	3.39	0.125	48	27	29.1565	12.0764	-13.2039	A_383 A_386 A_423 A_424 A_427 A_428 A_429 A_430 A_491 A_612 A_613 A_614 A_616
pocket4	4	2.75	0.084	50	24	18.9498	-4.0847	7.2791	A_442 A_443 A_444 A_480 A_481 A_482 A_728 A_730 A_733 A_747 A_772 A_773
pocket5	5	1.83	0.034	46	16	42.5888	4.5572	-30.0701	A_551 A_569 A_571 A_622 A_625 A_628 A_629 A_632
pocket6	6	1.25	0.013	38	19	3.2186	4.1039	-9.135	A_112 A_261 A_264 A_265 A_273 A_411 A_507 A_64 A_65 A_66 A_68
pocket7	7	1.15	0.01	20	10	13.2577	-11.0715	-10.9386	A_270 A_462 A_464 A_679 A_681 A_683 A_754 A_755
Nnv-Mpl type 3
name	rank	score	probability	sas_points	surf_atoms	center_x	center_y	center_z	residue_ids
pocket1	1	11.15	0.63	79	41	9.976	6.2467	2.923	A_124 A_125 A_126 A_127 A_128 A_129 A_131 A_155 A_156 A_159 A_160 A_163 A_168 A_169 A_172 A_190 A_191 A_193
pocket2	2	2.86	0.091	38	19	-10.5395	-5.6781	-8.072	A_230 A_231 A_232 A_233 A_235 A_238 A_240 A_56 A_57 A_60 A_70 A_71 A_72
Nnv-Mpl type 4
name	rank	score	probability	sas_points	surf_atoms	center_x	center_y	center_z	residue_ids
pocket1	1	13.04	0.782	86	49	7.2355	-11.8368	-3.0549	A_114 A_115 A_116 A_117 A_118 A_120 A_166 A_167 A_170 A_171 A_174 A_179 A_180 A_200 A_202 A_203 A_204 A_206 A_433 A_434 A_435 A_436 A_437 A_438 A_439
pocket2	2	1.6	0.025	44	19	10.9565	6.7821	-13.0185	A_207 A_209 A_353 A_361 A_372 A_373 A_374 A_411 A_416 A_420
pocket3	3	0.92	0.005	23	11	-24.4317	-4.8444	7.5255	A_242 A_243 A_244 A_253 A_272

## Sheet: Lipsinki
			Table S3						Selected Compounds
Compound Name	Smiles	Pubchem ID	Mass(less than 500)	Hydrogen bond donor (less than 5)	Hydrogen bond acceptors (less than 10)	LOGP (less than 5)	Molar refractivity (should be between 40 and 130)		Compound Name	Smiles	Pubchem ID	Mass(less than 500)	Hydrogen bond donor (less than 5)	Hydrogen bond acceptors (less than 10)	LOGP (less than 5)	Molar refractivity (should be between 40 and 130)
Quercetin	C1=CC(=C(C=C1C2=C(C(=O)C3=C(C=C(C=C3O2)O)O)O)O)O	5280343	302	5	7	2.0109	74.0505		Quercetin	C1=CC(=C(C=C1C2=C(C(=O)C3=C(C=C(C=C3O2)O)O)O)O)O	5280343	302	5	7	2.0109	74.0505		Nnv-Mpl type 4_128861_uff_E=346.73	Cyanidin
Kaempferol	C1=CC(=CC=C1C2=C(C(=O)C3=C(C=C(C=C3O2)O)O)O)O	5280863	286	4	6	2.3053	72.3857		Kaempferol	C1=CC(=CC=C1C2=C(C(=O)C3=C(C=C(C=C3O2)O)O)O)O	5280863	286	4	6	2.3053	72.3857		Nnv-Mpl type 4_145659_uff_E=682.57	Sinensetin
Myricetin	C1=C(C=C(C(=C1O)O)O)C2=C(C(=O)C3=C(C=C(C=C3O2)O)O)O	5281672	318	5	8	1.7165	75.7153		Isorhamnetin	COC1=C(C=CC(=C1)C2=C(C(=O)C3=C(C=C(C=C3O2)O)O)O)O	5281654	316	4	7	2.3139	78.9377		Nnv-Mpl type 4_159287_uff_E=515.78	Malvidin
Isorhamnetin	COC1=C(C=CC(=C1)C2=C(C(=O)C3=C(C=C(C=C3O2)O)O)O)O	5281654	316	4	7	2.3139	78.9377		Myricetin	C1=C(C=C(C(=C1O)O)O)C2=C(C(=O)C3=C(C=C(C=C3O2)O)O)O	5281672	318	5	8	1.7165	75.7153		Nnv-Mpl type 4_176907_uff_E=188.92	Dihydrodaidzein
FLAVONES:									FLAVONES:									Nnv-Mpl type 4_386331_uff_E=862.77	Quercetogetin
Luteolin	C1=CC(=C(C=C1C2=CC(=O)C3=C(C=C(C=C3O2)O)O)O)O	5280445	286	4	6	2.1252	72.4787		Luteolin	C1=CC(=C(C=C1C2=CC(=O)C3=C(C=C(C=C3O2)O)O)O)O	5280445	286	4	6	2.1252	72.4787		Nnv-Mpl type 4_439533_uff_E=241.36	Taxifolin
Apigenin	C1=CC(=CC=C1C2=CC(=O)C3=C(C=C(C=C3O2)O)O)O	5280443	270	3	5	2.4196	70.8139		Apigenin	C1=CC(=CC=C1C2=CC(=O)C3=C(C=C(C=C3O2)O)O)O	5280443	270	3	5	2.4196	70.8139		Nnv-Mpl type 4_440735_uff_E=202.82	Eriodictyol
Baicalein	C1=CC=C(C=C1)C2=CC(=O)C3=C(O2)C=C(C(=C3O)O)O	5281605	270	3	5	2.4196	70.8139		Baicalein	C1=CC=C(C=C1)C2=CC(=O)C3=C(O2)C=C(C(=C3O)O)O	5281605	270	3	5	2.4196	70.8139		Nnv-Mpl type 4_440832_uff_E=339.61	Pelargonidin
Chrysin	C1=CC=C(C=C1)C2=CC(=O)C3=C(C=C(C=C3O2)O)O	5281607	254	2	4	2.714	69.1491		Chrysin	C1=CC=C(C=C1)C2=CC(=O)C3=C(C=C(C=C3O2)O)O	5281607	254	2	4	2.714	69.1491		Nnv-Mpl type 4_441773_uff_E=426.67	Peonidin
Tangeretin	COC1=CC=C(C=C1)C2=CC(=O)C3=C(O2)C(=C(C(=C3OC)OC)OC)OC	68077	372	0	7	3.3458	98.5795		Tangeretin	COC1=CC=C(C=C1)C2=CC(=O)C3=C(O2)C(=C(C(=C3OC)OC)OC)OC	68077	372	0	7	3.3458	98.5795		Nnv-Mpl type 4_441774_uff_E=433.86	Petunidin
Nobiletin	COC1=C(C=C(C=C1)C2=CC(=O)C3=C(O2)C(=C(C(=C3OC)OC)OC)OC)OC	72344	402	0	8	3.3544	105.131		Nobiletin	COC1=C(C=C(C=C1)C2=CC(=O)C3=C(O2)C(=C(C(=C3OC)OC)OC)OC)OC	72344	402	0	8	3.3544	105.131		Nnv-Mpl type 4_5213_uff_E=444.88	silymarin
Sinensetin	COC1=C(C=C(C=C1)C2=CC(=O)C3=C(C(=C(C=C3O2)OC)OC)OC)OC	145659	372	0	7	3.3458	98.5795		Sinensetin	COC1=C(C=C(C=C1)C2=CC(=O)C3=C(C(=C(C=C3O2)OC)OC)OC)OC	145659	372	0	7	3.3458	98.5795		Nnv-Mpl type 4_5280343_uff_E=380.43	Quercetin
Tricetin	C1=C(C=C(C(=C1O)O)O)C2=CC(=O)C3=C(C=C(C=C3O2)O)O	5281701	302	5	7	1.8308	74.1435		Tricetin	C1=C(C=C(C(=C1O)O)O)C2=CC(=O)C3=C(C=C(C=C3O2)O)O	5281701	302	5	7	1.8308	74.1435		Nnv-Mpl type 4_5280373_uff_E=372.64	Biochanin A
Quercetogetin	COC1=C(C=C(C=C1)C2=C(C(=O)C3=C(C(=C(C=C3O2)OC)OC)OC)OC)OC	386331	402	0	8	3.3199	104.531		Quercetogetin	COC1=C(C=C(C=C1)C2=C(C(=O)C3=C(C(=C(C=C3O2)OC)OC)OC)OC)OC	386331	402	0	8	3.3199	104.531		Nnv-Mpl type 4_5280378_uff_E=337.60	Formononetin
FLAVANONES:									FLAVANONES:									Nnv-Mpl type 4_5280443_uff_E=233.26	Apigenin
Hesperetin	COC1=C(C=C(C=C1)C2CC(=O)C3=C(C=C(C=C3O2)O)O)O	72281	302	3	6	2.5185	76.7469		Hesperetin	COC1=C(C=C(C=C1)C2CC(=O)C3=C(C=C(C=C3O2)O)O)O	72281	302	3	6	2.5185	76.7469		Nnv-Mpl type 4_5280445_uff_E=242.10	Luteolin
Naringenin	C1C(OC2=CC(=CC(=C2C1=O)O)O)C3=CC=C(C=C3)O	932	272	3	5	2.5099	70.1949		Naringenin	C1C(OC2=CC(=CC(=C2C1=O)O)O)C3=CC=C(C=C3)O	932	272	3	5	2.5099	70.1949		Nnv-Mpl type 4_5280863_uff_E=362.50	Kaempferol
Eriodictyol	C1C(OC2=CC(=CC(=C2C1=O)O)O)C3=CC(=C(C=C3)O)O	440735	288	4	6	2.2155	71.8597		Eriodictyol	C1C(OC2=CC(=CC(=C2C1=O)O)O)C3=CC(=C(C=C3)O)O	440735	288	4	6	2.2155	71.8597		Nnv-Mpl type 4_5280961_uff_E=356.74	Genistein
FLAVAN-3-OLS:									FLAVAN-3-OLS:									Nnv-Mpl type 4_5281605_uff_E=241.95	Baicalein
(+)-Catechin	C1C(C(OC2=CC(=CC(=C21)O)O)C3=CC(=C(C=C3)O)O)O	9064	290	5	6	1.5461	72.623		(+)-Catechin	C1C(C(OC2=CC(=CC(=C21)O)O)C3=CC(=C(C=C3)O)O)O	9064	290	5	6	1.5461	72.623		Nnv-Mpl type 4_5281607_uff_E=229.60	Chrysin
(+)-Gallocatechin	C1C(C(OC2=CC(=CC(=C21)O)O)C3=CC(=C(C(=C3)O)O)O)O	65084	306	6	7	1.2517	74.2878		(-)-Epicatechin	C1C(C(OC2=CC(=CC(=C21)O)O)C3=CC(=C(C=C3)O)O)O	72276	290	5	6	1.5461	72.623		Nnv-Mpl type 4_5281654_uff_E=450.92	Isorhamnetin
(-)-Epicatechin	C1C(C(OC2=CC(=CC(=C21)O)O)C3=CC(=C(C=C3)O)O)O	72276	290	5	6	1.5461	72.623		ANTHOCYANIDINS:									Nnv-Mpl type 4_5281672_uff_E=388.01	Myricetin
(-)-Epigallocatechin	C1C(C(OC2=CC(=CC(=C21)O)O)C3=CC(=C(C(=C3)O)O)O)O	72277	306	6	7	1.2517	74.2878		Cyanidin	C1=CC(=C(C=C1C2=[O+]C3=CC(=CC(=C3C=C2O)O)O)O)O	128861	287	5	6	2.71889	73.72		Nnv-Mpl type 4_5281701_uff_E=249.81	Tricetin
(-)-Epicatechin 3-gallate	C1C(C(OC2=CC(=CC(=C21)O)O)C3=CC(=C(C=C3)O)O)OC(=O)C4=CC(=C(C(=C4)O)O)O	107905	442	7	10	2.5276	107.256		Malvidin	COC1=CC(=CC(=C1O)OC)C2=[O+]C3=CC(=CC(=C3C=C2O)O)O	159287	331	4	7	3.03049	85.1592		Nnv-Mpl type 4_5281708_uff_E=321.26	Daidzein
(-)-Epigallocatechin 3-gallate	C1C(C(OC2=CC(=CC(=C21)O)O)C3=CC(=C(C(=C3)O)O)O)OC(=O)C4=CC(=C(C(=C4)O)O)O	65064	458	8	11	2.2332	108.921		Pelargonidin	C1=CC(=CC=C1C2=[O+]C3=CC(=CC(=C3C=C2O)O)O)O	440832	271	4	5	3.01329	72.0552		Nnv-Mpl type 4_5317750_uff_E=411.31	Glycitein
Theaflavin	C1C(C(OC2=CC(=CC(=C21)O)O)C3=CC4=C(C(=C(C=C4C5C(CC6=C(C=C(C=C6O5)O)O)O)O)O)C(=O)C(=C3)O)O	135403798	564	9	12	2.3435	139.541		Peonidin	COC1=C(C=CC(=C1)C2=[O+]C3=CC(=CC(=C3C=C2O)O)O)O	441773	301	4	6	3.02189	78.6072		Nnv-Mpl type 4_68077_uff_E=556.89	Tangeretin
ANTHOCYANIDINS:									Petunidin	COC1=CC(=CC(=C1O)O)C2=[O+]C3=CC(=CC(=C3C=C2O)O)O	441774	317	5	7	2.72749	80.272		Nnv-Mpl type 4_72276_uff_E=230.94	(-)-Epicatechin
Cyanidin	C1=CC(=C(C=C1C2=[O+]C3=CC(=CC(=C3C=C2O)O)O)O)O	128861	287	5	6	2.71889	73.72		Isoflvone									Nnv-Mpl type 4_72281_uff_E=283.48	Hesperetin
Delphinidin	C1=C(C=C(C(=C1O)O)O)C2=[O+]C3=CC(=CC(=C3C=C2O)O)O.[Cl-]	128853	303	6	7	2.42449	75.3848		Genistein	C1=CC(=CC=C1C2=COC3=CC(=CC(=C3C2=O)O)O)O	5280961	270	3	5	2.4196	70.8139		Nnv-Mpl type 4_72344_uff_E=703.11	Nobiletin
Malvidin	COC1=CC(=CC(=C1O)OC)C2=[O+]C3=CC(=CC(=C3C=C2O)O)O	159287	331	4	7	3.03049	85.1592		Daidzein	C1=CC(=CC=C1C2=COC3=C(C2=O)C=CC(=C3)O)O	5281708	254	2	4	2.714	69.1491		Nnv-Mpl type 4_73202_uff_E=253.32	Pinobanksin
Pelargonidin	C1=CC(=CC=C1C2=[O+]C3=CC(=CC(=C3C=C2O)O)O)O	440832	271	4	5	3.01329	72.0552		Glycitein	COC1=C(C=C2C(=C1)C(=O)C(=CO2)C3=CC=C(C=C3)O)O	5317750	284	2	5	2.7226	75.7011		Nnv-Mpl type 4_9064_uff_E=204.84	(+)-Catechin
Peonidin	COC1=C(C=CC(=C1)C2=[O+]C3=CC(=CC(=C3C=C2O)O)O)O	441773	301	4	6	3.02189	78.6072		Biochanin A	COC1=CC=C(C=C1)C2=COC3=CC(=CC(=C3C2=O)O)O	5280373	284	2	5	2.7226	75.7011		Nnv-Mpl type 4_932_uff_E=195.80	Naringenin
Petunidin	COC1=CC(=CC(=C1O)O)C2=[O+]C3=CC(=CC(=C3C=C2O)O)O	441774	317	5	7	2.72749	80.272		Formononetin	COC1=CC=C(C=C1)C2=COC3=C(C2=O)C=CC(=C3)O	5280378	268	1	4	3.017	74.0363
Isoflvone									Dihydrodaidzein	C1C(C(=O)C2=C(O1)C=C(C=C2)O)C3=CC=C(C=C3)O	176907	256	2	4	2.4567	68.7801
Genistein	C1=CC(=CC=C1C2=COC3=CC(=CC(=C3C2=O)O)O)O	5280961	270	3	5	2.4196	70.8139		Flavanols
Daidzein	C1=CC(=CC=C1C2=COC3=C(C2=O)C=CC(=C3)O)O	5281708	254	2	4	2.714	69.1491		silymarin	COC1=C(C=CC(=C1)C2C(OC3=C(O2)C=C(C=C3)C4C(C(=O)C5=C(C=C(C=C5O4)O)O)O)CO)O	5213	482	5	10	2.3627	119.449
Glycitein	COC1=C(C=C2C(=C1)C(=O)C(=CO2)C3=CC=C(C=C3)O)O	5317750	284	2	5	2.7226	75.7011		Taxifolin	C1=CC(=C(C=C1C2C(C(=O)C3=C(C=C(C=C3O2)O)O)O)O)O	439533	304	5	7	1.1863	73.2495
Biochanin A	COC1=CC=C(C=C1)C2=COC3=CC(=CC(=C3C2=O)O)O	5280373	284	2	5	2.7226	75.7011		Pinobanksin	C1=CC=C(C=C1)C2C(C(=O)C3=C(C=C(C=C3O2)O)O)O	73202	272	3	5	1.7751	69.9199
Formononetin	COC1=CC=C(C=C1)C2=COC3=C(C2=O)C=CC(=C3)O	5280378	268	1	4	3.017	74.0363		Possitive control
Dihydrodaidzein	C1C(C(=O)C2=C(O1)C=C(C=C2)O)C3=CC=C(C=C3)O	176907	256	2	4	2.4567	68.7801		Batimastat	CC(C)CC(C(CSC1=CC=CS1)C(=O)NO)C(=O)NC(CC2=CC=CC=C2)C(=O)NC	5362422	477	4	7	2.9959	127.7
Flavanols									1,10-Phenanthroline	C1=CC2=C(C3=C(C=CC=N3)C=C2)N=C1	1318	180	0	2	2.783	57.044
silymarin	COC1=C(C=CC(=C1)C2C(OC3=C(O2)C=C(C=C3)C4C(C(=O)C5=C(C=C(C=C5O4)O)O)O)CO)O	5213	482	5	10	2.3627	119.449
Taxifolin	C1=CC(=C(C=C1C2C(C(=O)C3=C(C=C(C=C3O2)O)O)O)O)O	439533	304	5	7	1.1863	73.2495
Pinobanksin	C1=CC=C(C=C1)C2C(C(=O)C3=C(C=C(C=C3O2)O)O)O	73202	272	3	5	1.7751	69.9199
Possitive control
Batimastat	CC(C)CC(C(CSC1=CC=CS1)C(=O)NO)C(=O)NC(CC2=CC=CC=C2)C(=O)NC	5362422	477	4	7	2.9959	127.7
1,10-Phenanthroline	C1=CC2=C(C3=C(C=CC=N3)C=C2)N=C1	1318	180	0	2	2.783	57.044

## Sheet: Autodock
Table S4
Nnv-Mpl type 1			Nnv-Mpl type 2			Nnv-Mpl type 3			Nnv-Mpl type 4
Ligand	Binding Affinity		Ligand	Binding Affinity		Ligand	Binding Affinity		Ligand	Binding Affinity		Nnv-Mpl type 4_128861_uff_E=346.73	Cyanidin
Nnv-Mpl type 1_128861_uff_E=346.73	-7.4		Nnv-Mpl type 2_128861_uff_E=346.73	-8.5		Nnv-Mpl type 3_128861_uff_E=346.73	-8.6		Nnv-Mpl type 4_128861_uff_E=346.73	-8.4		Nnv-Mpl type 4_145659_uff_E=682.57	Sinensetin
Nnv-Mpl type 1_159287_uff_E=515.78	-7.4		Nnv-Mpl type 2_145659_uff_E=682.57	-8.1		Nnv-Mpl type 3_145659_uff_E=682.57	-6.8		Nnv-Mpl type 4_145659_uff_E=682.57	-7.4		Nnv-Mpl type 4_159287_uff_E=515.78	Malvidin
Nnv-Mpl type 1_440832_uff_E=339.61	-7.2		Nnv-Mpl type 2_159287_uff_E=515.78	-7.8		Nnv-Mpl type 3_159287_uff_E=515.78	-7.5		Nnv-Mpl type 4_159287_uff_E=515.78	-7.7		Nnv-Mpl type 4_176907_uff_E=188.92	Dihydrodaidzein
Nnv-Mpl type 1_441773_uff_E=426.67	-7.2		Nnv-Mpl type 2_176907_uff_E=188.92	-7.3		Nnv-Mpl type 3_176907_uff_E=188.92	-8.3		Nnv-Mpl type 4_176907_uff_E=188.92	-8.7		Nnv-Mpl type 4_386331_uff_E=862.77	Quercetogetin
Nnv-Mpl type 1_441774_uff_E=433.86	-7.5		Nnv-Mpl type 2_31553_uff_E=443.51	-9.7		Nnv-Mpl type 3_31553_uff_E=443.51	-8.1		Nnv-Mpl type 4_31553_uff_E=443.51	-9.5		Nnv-Mpl type 4_439533_uff_E=241.36	Taxifolin
Nnv-Mpl type 1_9064_uff_E=204.84	-7.5		Nnv-Mpl type 2_386331_uff_E=862.77	-7.5		Nnv-Mpl type 3_386331_uff_E=862.77	-7.6		Nnv-Mpl type 4_386331_uff_E=862.77	-7		Nnv-Mpl type 4_440735_uff_E=202.82	Eriodictyol
Nnv-Mpl type 1_72276_uff_E=230.94	-7.1		Nnv-Mpl type 2_439533_uff_E=241.36	-8		Nnv-Mpl type 3_439533_uff_E=241.36	-8.5		Nnv-Mpl type 4_439533_uff_E=241.36	-8.2		Nnv-Mpl type 4_440832_uff_E=339.61	Pelargonidin
Nnv-Mpl type 1_5213_uff_E=444.88	-9.5		Nnv-Mpl type 2_440735_uff_E=202.82	-8.9		Nnv-Mpl type 3_440735_uff_E=202.82	-8.8		Nnv-Mpl type 4_440735_uff_E=202.82	-9.3		Nnv-Mpl type 4_441773_uff_E=426.67	Peonidin
Nnv-Mpl type 1_73202_uff_E=253.32	-8		Nnv-Mpl type 2_440832_uff_E=339.61	-7.5		Nnv-Mpl type 3_440832_uff_E=339.61	-8.7		Nnv-Mpl type 4_440832_uff_E=339.61	-8		Nnv-Mpl type 4_441774_uff_E=433.86	Petunidin
Nnv-Mpl type 1_439533_uff_E=241.36	-7.3		Nnv-Mpl type 2_441773_uff_E=426.67	-8		Nnv-Mpl type 3_441773_uff_E=426.67	-7.9		Nnv-Mpl type 4_441773_uff_E=426.67	-7.7		Nnv-Mpl type 4_5213_uff_E=444.88	silymarin
Nnv-Mpl type 1_932_uff_E=195.80	-7.3		Nnv-Mpl type 2_441774_uff_E=433.86	-8.1		Nnv-Mpl type 3_441774_uff_E=433.86	-7.9		Nnv-Mpl type 4_441774_uff_E=433.86	-7.6		Nnv-Mpl type 4_5280343_uff_E=380.43	Quercetin
Nnv-Mpl type 1_72281_uff_E=283.48	-7.8		Nnv-Mpl type 2_5213_uff_E=444.88	-9.6		Nnv-Mpl type 3_5213_uff_E=444.88	-8.8		Nnv-Mpl type 4_5213_uff_E=444.88	-9		Nnv-Mpl type 4_5280373_uff_E=372.64	Biochanin A
Nnv-Mpl type 1_440735_uff_E=202.82	-7.8		Nnv-Mpl type 2_5280343_uff_E=380.43	-8.3		Nnv-Mpl type 3_5280343_uff_E=380.43	-8.7		Nnv-Mpl type 4_5280343_uff_E=380.43	-8.8		Nnv-Mpl type 4_5280378_uff_E=337.60	Formononetin
Nnv-Mpl type 1_68077_uff_E=556.89	-7		Nnv-Mpl type 2_5280373_uff_E=372.64	-8		Nnv-Mpl type 3_5280373_uff_E=372.64	-8.1		Nnv-Mpl type 4_5280373_uff_E=372.64	-7.8		Nnv-Mpl type 4_5280443_uff_E=233.26	Apigenin
Nnv-Mpl type 1_72344_uff_E=703.11	-7.1		Nnv-Mpl type 2_5280378_uff_E=337.60	-7.7		Nnv-Mpl type 3_5280378_uff_E=337.60	-7.9		Nnv-Mpl type 4_5280378_uff_E=337.60	-7.7		Nnv-Mpl type 4_5280445_uff_E=242.10	Luteolin
Nnv-Mpl type 1_145659_uff_E=682.57	-7.5		Nnv-Mpl type 2_5280443_uff_E=233.26	-8.4		Nnv-Mpl type 3_5280443_uff_E=233.26	-8.8		Nnv-Mpl type 4_5280443_uff_E=233.26	-8.2		Nnv-Mpl type 4_5280863_uff_E=362.50	Kaempferol
Nnv-Mpl type 1_386331_uff_E=862.77	-7.3		Nnv-Mpl type 2_5280445_uff_E=242.10	-8.9		Nnv-Mpl type 3_5280445_uff_E=242.10	-8.8		Nnv-Mpl type 4_5280445_uff_E=242.10	-8.6		Nnv-Mpl type 4_5280961_uff_E=356.74	Genistein
Nnv-Mpl type 1_5280443_uff_E=233.26	-7.3		Nnv-Mpl type 2_5280863_uff_E=362.50	-8.6		Nnv-Mpl type 3_5280863_uff_E=362.50	-8.8		Nnv-Mpl type 4_5280863_uff_E=362.50	-8.3		Nnv-Mpl type 4_5281605_uff_E=241.95	Baicalein
Nnv-Mpl type 1_5280445_uff_E=242.10	-8		Nnv-Mpl type 2_5280961_uff_E=356.74	-7.5		Nnv-Mpl type 3_5280961_uff_E=356.74	-8.7		Nnv-Mpl type 4_5280961_uff_E=356.74	-8.1		Nnv-Mpl type 4_5281607_uff_E=229.60	Chrysin
Nnv-Mpl type 1_5281605_uff_E=241.95	-7.7		Nnv-Mpl type 2_5281605_uff_E=241.95	-8.3		Nnv-Mpl type 3_5281605_uff_E=241.95	-8.5		Nnv-Mpl type 4_5281605_uff_E=241.95	-8.7		Nnv-Mpl type 4_5281654_uff_E=450.92	Isorhamnetin
Nnv-Mpl type 1_5281607_uff_E=229.60	-7.9		Nnv-Mpl type 2_5281607_uff_E=229.60	-8.3		Nnv-Mpl type 3_5281607_uff_E=229.60	-8.6		Nnv-Mpl type 4_5281607_uff_E=229.60	-8		Nnv-Mpl type 4_5281672_uff_E=388.01	Myricetin
Nnv-Mpl type 1_5281701_uff_E=249.81	-8		Nnv-Mpl type 2_5281654_uff_E=450.92	-8.3		Nnv-Mpl type 3_5281654_uff_E=450.92	-8.2		Nnv-Mpl type 4_5281654_uff_E=450.92	-7.6		Nnv-Mpl type 4_5281701_uff_E=249.81	Tricetin
Nnv-Mpl type 1_5280343_uff_E=380.43	-7.6		Nnv-Mpl type 2_5281672_uff_E=388.01	-8.9		Nnv-Mpl type 3_5281672_uff_E=388.01	-8.1		Nnv-Mpl type 4_5281672_uff_E=388.01	-8.4		Nnv-Mpl type 4_5281708_uff_E=321.26	Daidzein
Nnv-Mpl type 1_5280863_uff_E=362.50	-7.2		Nnv-Mpl type 2_5281701_uff_E=249.81	-8.8		Nnv-Mpl type 3_5281701_uff_E=249.81	-8.1		Nnv-Mpl type 4_5281701_uff_E=249.81	-8.4		Nnv-Mpl type 4_5317750_uff_E=411.31	Glycitein
Nnv-Mpl type 1_5281654_uff_E=450.92	-7.3		Nnv-Mpl type 2_5281708_uff_E=321.26	-7.3		Nnv-Mpl type 3_5281708_uff_E=321.26	-8.5		Nnv-Mpl type 4_5281708_uff_E=321.26	-7.8		Nnv-Mpl type 4_68077_uff_E=556.89	Tangeretin
Nnv-Mpl type 1_5281672_uff_E=388.01	-7.6		Nnv-Mpl type 2_5317750_uff_E=411.31	-8.1		Nnv-Mpl type 3_5317750_uff_E=411.31	-8.5		Nnv-Mpl type 4_5317750_uff_E=411.31	-8		Nnv-Mpl type 4_72276_uff_E=230.94	(-)-Epicatechin
Nnv-Mpl type 1_176907_uff_E=188.92	-7.1		Nnv-Mpl type 2_68077_uff_E=556.89	-7.3		Nnv-Mpl type 3_68077_uff_E=556.89	-7.5		Nnv-Mpl type 4_68077_uff_E=556.89	-7.3		Nnv-Mpl type 4_72281_uff_E=283.48	Hesperetin
Nnv-Mpl type 1_5280373_uff_E=372.64	-7.2		Nnv-Mpl type 2_72276_uff_E=230.94	-8.1		Nnv-Mpl type 3_72276_uff_E=230.94	-8.4		Nnv-Mpl type 4_72276_uff_E=230.94	-8.1		Nnv-Mpl type 4_72344_uff_E=703.11	Nobiletin
Nnv-Mpl type 1_5280378_uff_E=337.60	-7.2		Nnv-Mpl type 2_72281_uff_E=283.48	-8.6		Nnv-Mpl type 3_72281_uff_E=283.48	-8.8		Nnv-Mpl type 4_72281_uff_E=283.48	-7.9		Nnv-Mpl type 4_73202_uff_E=253.32	Pinobanksin
Nnv-Mpl type 1_5280961_uff_E=356.74	-7.2		Nnv-Mpl type 2_72344_uff_E=703.11	-7.7		Nnv-Mpl type 3_72344_uff_E=703.11	-6.4		Nnv-Mpl type 4_72344_uff_E=703.11	-7.5		Nnv-Mpl type 4_9064_uff_E=204.84	(+)-Catechin
Nnv-Mpl type 1_5281708_uff_E=321.26	-7.3		Nnv-Mpl type 2_73202_uff_E=253.32	-8		Nnv-Mpl type 3_73202_uff_E=253.32	-8.4		Nnv-Mpl type 4_73202_uff_E=253.32	-8.2		Nnv-Mpl type 4_932_uff_E=195.80	Naringenin
Nnv-Mpl type 1_5317750_uff_E=411.31	-7.3		Nnv-Mpl type 2_9064_uff_E=204.84	-8.5		Nnv-Mpl type 3_9064_uff_E=204.84	-8.4		Nnv-Mpl type 4_9064_uff_E=204.84	-7.9
			Nnv-Mpl type 2_932_uff_E=195.80	-8		Nnv-Mpl type 3_932_uff_E=195.80	-8.7		Nnv-Mpl type 4_932_uff_E=195.80	-8.1
